# Supplementary material for: Cannabidiol (CBD) Induces Lipid Microdomain Disruption or Budding in Ternary Mixtures
Source: J Phys Chem B. 2026 Mar 25;130(14):3960–72. doi: 10.1021/acs.jpcb.5c06965 (PMC13071920; doi:10.1021/acs.jpcb.5c06965)
Supplement: Supplementary file 1 [file jp5c06965_si_001.zip]

Archive with 6 entries (6 files):
- Movie S1 (control).mp4
- __MACOSX/._Movie S1 (control).mp4
- Movie S2 (CBD 5%).mp4
- __MACOSX/._Movie S2 (CBD 5%).mp4
- Movie S3 (nanoemulsion).mp4
- __MACOSX/._Movie S3 (nanoemulsion).mp4
